# Supplementary material for: Neurologic Biomarkers, Neuroimaging, and Cognitive Function in Persistent Atrial Fibrillation: A Cross-Sectional Study
Source: Int J Mol Sci. 2023 Feb 2;24(3):2902. doi: 10.3390/ijms24032902 (PMC9918133; doi:10.3390/ijms24032902)
Supplement: Supplementary file 1 [file ijms-24-02902-s001.zip]

Archive with 1 entries (1 files):
- ijms-2193322-supplementary.pdf
